# Supplementary material for: Pogostemon guamensis Lorence & W.L.Wagner (Lamiaceae), a new species from Guam, Mariana Islands
Source: PhytoKeys. 2020 Dec 4;169:61–73. doi: 10.3897/phytokeys.169.58107 (PMC7732819; doi:10.3897/phytokeys.169.58107)
Supplement: XML Treatment for Pogostemon guamensis [file phytokeys.169.58107-treatment1.xml]

<!DOCTYPE tp:taxon-treatment
  PUBLIC "-//TaxonX//DTD Taxonomic Treatment Publishing DTD v0 20100105//EN" "tax-treatment-NSO.dtd">
<tp:taxon-treatment xmlns:tp="http://www.plazi.org/taxpub"><tp:treatment-meta><kwd-group><label>Taxon classification</label><kwd><named-content xmlns:xlink="http://www.w3.org/1999/xlink" content-type="kingdom">Plantae</named-content></kwd><kwd><named-content xmlns:xlink="http://www.w3.org/1999/xlink" content-type="order">Lamiales</named-content></kwd><kwd><named-content xmlns:xlink="http://www.w3.org/1999/xlink" content-type="family">Lamiaceae</named-content></kwd></kwd-group><mixed-citation publication-type="journal"><person-group><name><surname>Lorence</surname><given-names>David H.</given-names></name><name><surname>Wagner</surname><given-names>Warren L.</given-names></name><name><surname>Wood</surname><given-names>Kenneth R.</given-names></name><name><surname>Johnson</surname><given-names>Gabriel</given-names></name></person-group><article-title><italic><tp:taxon-name><tp:taxon-name-part taxon-name-part-type="genus" reg="Pogostemon">Pogostemon</tp:taxon-name-part> <tp:taxon-name-part taxon-name-part-type="species" reg="guamensis">guamensis</tp:taxon-name-part></tp:taxon-name></italic> Lorence &amp; W.L.Wagner (<tp:taxon-name><tp:taxon-name-part taxon-name-part-type="family">Lamiaceae</tp:taxon-name-part></tp:taxon-name>), a new species from Guam, Mariana Islands</article-title><source>PhytoKeys</source><day>04</day><month>12</month><year>2020</year><volume>169</volume><fpage>61</fpage><lpage>73</lpage><pub-id pub-id-type="doi">10.3897/phytokeys.169.58107</pub-id></mixed-citation></tp:treatment-meta><tp:nomenclature><tp:taxon-name><object-id xmlns:xlink="http://www.w3.org/1999/xlink" content-type="arpha" xlink:type="simple">C47281F3-CCCC-50D3-9369-0E1003FDAF80</object-id>
            <tp:taxon-name-part taxon-name-part-type="genus" reg="Pogostemon">Pogostemon</tp:taxon-name-part>
            <tp:taxon-name-part taxon-name-part-type="species" reg="guamensis">guamensis</tp:taxon-name-part>
            <object-id xmlns:xlink="http://www.w3.org/1999/xlink" content-type="ipni" xlink:type="simple">urn:lsid:ipni.org:names:77213186-1</object-id>
          </tp:taxon-name><tp:taxon-authority>Lorence &amp; W.L.Wagner</tp:taxon-authority><tp:taxon-status xmlns:xlink="http://www.w3.org/1999/xlink" xlink:type="simple">sp. nov.</tp:taxon-status><xref ref-type="fig" rid="F2">Figures 2</xref><xref ref-type="fig" rid="F3">, 3</xref></tp:nomenclature><tp:treatment-sec sec-type="material" id="SECID0EHMAE"><title>Type.</title><p><bold>Mariana Islands.</bold> Guam: Yigo Municipality. Andersen Air Force Base, Pati Point, just west of point, 10 degrees north aspect, 2 July 1994, <italic>S. P. Perlman &amp; K. R. Wood 14266</italic> (Holotype <named-content xmlns:xlink="http://www.w3.org/1999/xlink" content-type="dwc:institutional_code" xlink:type="simple">PTBG</named-content> 061045!; Isotypes <abbrev xmlns:xlink="http://www.w3.org/1999/xlink" xlink:title="Bishop Museum" id="ABBRID0EVMAE" xlink:type="simple">BISH</abbrev>!, <abbrev xmlns:xlink="http://www.w3.org/1999/xlink" content-type="institution" xlink:title="University of Guam Herbarium" id="ABBRID0EZMAE" xlink:type="simple">GU</abbrev>!, K!, NY!, UC!, <abbrev xmlns:xlink="http://www.w3.org/1999/xlink" content-type="institution" xlink:title="US National Herbarium" id="ABBRID0E5MAE" xlink:type="simple">US</abbrev>!).</p></tp:treatment-sec><tp:treatment-sec sec-type="diagnosis" id="SECID0EDNAE"><title>Diagnosis.</title><p>Shrub or subshrub growing on limestone cliffs, distinguishable from its congeners by its non-aromatic parts; inflorescence a loose thyrse, 2.5–5 cm wide and up to 7 cm wide in fruit; calyx equally 5(6)-toothed, externally densely hirtellous and internally glabrous; corolla white, weakly bilabiate, tube 8–10 mm long, externally sparsely white pilosulous in distal half, glabrous in basal half, internally pilosulous up to base of lobes; stamens long-exserted with filaments 13–14 mm long, bearded with septate, non-moniliform trichomes in basal half and glabrous in distal half or occasionally with trichomes along entire length, with anthers reniform, 0.4 mm long; style plus stigma ca. 15–16 mm long, stigma lobes 2, equal, linear, 1.6–2.2 mm long.</p><fig id="F2" position="float" orientation="portrait"><object-id xmlns:xlink="http://www.w3.org/1999/xlink" content-type="doi" xlink:type="simple">10.3897/phytokeys.169.58107.figure2</object-id><object-id xmlns:xlink="http://www.w3.org/1999/xlink" content-type="arpha" xlink:type="simple">360E7CBB-E647-5E6F-97A5-86D4153DBA15</object-id><label>Figure 2.</label><caption><p><italic><tp:taxon-name><tp:taxon-name-part taxon-name-part-type="genus" reg="Pogostemon">Pogostemon</tp:taxon-name-part> <tp:taxon-name-part taxon-name-part-type="species" reg="guamensis">guamensis</tp:taxon-name-part></tp:taxon-name></italic> Lorence and W.L.Wagner <bold>A</bold> habit, stem with leaves and inflorescence <bold>B</bold> detail of abaxial leaf surface showing pubescence and sessile glands <bold>C</bold> portion of inflorescence showing cymes with calyces and four corollas <bold>D</bold> calyx <bold>E</bold> corolla at anthesis <bold>F</bold> corolla, opened along one side <bold>G</bold> gynoecium with portion of calyx removed showing ovary and style. Drawn from <italic>Perlman and Wood 14295</italic> (<bold>A, B</bold>), <italic>Wood and Perlman 3359</italic> (<bold>C–E</bold>), and <italic>Wood and Perlman 3300</italic> (<bold>F, G</bold>). Illustration by Alice Tangerini.</p></caption><graphic xmlns:xlink="http://www.w3.org/1999/xlink" xlink:href="phytokeys-169-061-g002.jpg" position="float" orientation="portrait" xlink:type="simple" id="oo_482071.jpg"><uri content-type="original_file" xlink:type="simple">https://binary.pensoft.net/fig/482071</uri></graphic></fig></tp:treatment-sec><tp:treatment-sec sec-type="description" id="SECID0E1OAE"><title>Description.</title><p>Diffusely branching, non-aromatic perennial shrub or subshrub 75–130 cm tall, main stem to 2 cm diameter at base, bark pale brown, a pair of branches usually developing below each inflorescence, mature stems solid, weakly 4-angled, 3–3.2 mm wide, 4-sulcate, yellowish green when fresh, drying brown, stems, petioles, and inflorescences densely hirtellous with brown, patent, multicellular, non-glandular, 4–6-celled trichomes 0.1–0.2 mm long mixed with shorter capitate glandular trichomes &lt; 0.1 mm long. Leaves opposite, when fresh somewhat fleshy, yellowish green adaxially, paler abaxially, drying brown, chartaceous, blade broadly ovate to ovate-cordate, (4.5–)6–13.5 cm long, (3.5–)5–8.5 cm wide, adaxially uniformly hirtellous with antrorsely curved pale brown or whitish hairs 0.2–0.3 mm long, abaxially similarly hirtellous but with hairs denser on midrib, veins, and margin, surface densely yellowish-brown glandular punctate, margin serrate-crenate or biserrate-crenate, teeth obtuse, 0.4–1 cm apart, apex acute to short acuminate, the acumen to 1 cm long, base cordate to subcordate or sometimes truncate and rounded, secondary veins (4)5–6 on each side, basal pair arising near petiole insertion, tertiary venation reticulate, prominulous on both surfaces; petiole (2–)4–7 cm long, 1.2–1.5 mm wide, densely brown hirtellous. Inflorescence terminal, a single loose, densely flowered, cylindrical thyrse (3–)4.5–19 cm long, 2.5–5 cm wide, elongating to 20 cm long and 7 cm wide in fruit, when fresh yellowish green, densely hirtellous, peduncle (4–)10–15 mm long; flowers (25–) 50 to several hundred (rarely to ca. 700) per inflorescence; opposite cymes sessile or on peduncle 2–3 mm long, occasionally subtended by a narrowly triangular-subulate bract 3.5–6 mm long, cymes usually branched once, each branch (3–)6–20-flowered, rachis slightly undulating or zig-zag, elongating to 35 mm in fruit; flowers secund, on pedicel 0.5–2 mm long, subtended by (1–)2 narrowly subulate bracteoles 1–1.2 mm long; calyx radially symmetrical, equally 5(6)-toothed, externally densely hirtellous with patent or slightly ascending non-glandular trichomes, tube 4.5–6 mm long, obconic-cylindrical, 10(12)-veined, internally glabrous, teeth equal to slightly subequal, narrowly triangular-acute, 1.5–2.5 mm long, 0.8–1 mm wide at base, with distinct mid and marginal vein, densely hirtellous on both surfaces with scattered sessile glands; corolla white, venose when dry, exserted from calyx, funnelform, tube 8–10 mm long, slightly gibbous at base, 0.7– 0.8 mm wide medially, 2–3 mm wide at apex of tube, 2-lipped, upper lip 3-lobed, lobes obtuse, ca. 1.3 mm long and wide, lower lip entire, 1.8–2 mm long, corolla tube externally sparsely white pilosulous in distal half, glabrous in basal half, internally pilosulous up to base of lobes; stamens 4, exserted 5–7 mm beyond corolla lobes, attached ca. 2–3 mm from base of tube, filaments 13–14 mm long, sparsely villous bearded in basal half with white septate (non-moniliform) trichomes and glabrous in distal half or occasionally with trichomes along entire length; anther reniform, 0.4 mm long; style terminal, glabrous, exserted, slightly longer than stamens, style plus stigma ca. 15–16 mm long, stigma lobes 2, equal, linear, 1.6–2.2 mm long. Nutlets 4, ellipsoid, smooth, c. 0.3 mm long, 0.2 mm wide (immature), mature nutlets not seen, said to be brown-black (<italic>Wood 3370</italic>, <named-content xmlns:xlink="http://www.w3.org/1999/xlink" content-type="dwc:institutional_code" xlink:type="simple">PTBG</named-content>).</p><fig id="F3" position="float" orientation="portrait"><object-id xmlns:xlink="http://www.w3.org/1999/xlink" content-type="doi" xlink:type="simple">10.3897/phytokeys.169.58107.figure3</object-id><object-id xmlns:xlink="http://www.w3.org/1999/xlink" content-type="arpha" xlink:type="simple">A65472F8-DD8D-5735-B33E-A17A0BE8DC9E</object-id><label>Figure 3.</label><caption><p><italic><tp:taxon-name><tp:taxon-name-part taxon-name-part-type="genus" reg="Pogostemon">Pogostemon</tp:taxon-name-part> <tp:taxon-name-part taxon-name-part-type="species" reg="guamensis">guamensis</tp:taxon-name-part></tp:taxon-name></italic> Lorence and W.L.Wagner (<italic>Perlman &amp; Wood 14266</italic>, holotype <named-content xmlns:xlink="http://www.w3.org/1999/xlink" content-type="dwc:institutional_code" xlink:type="simple">PTBG</named-content>-061045).</p></caption><graphic xmlns:xlink="http://www.w3.org/1999/xlink" xlink:href="phytokeys-169-061-g003.jpg" position="float" orientation="portrait" xlink:type="simple" id="oo_482072.jpg"><uri content-type="original_file" xlink:type="simple">https://binary.pensoft.net/fig/482072</uri></graphic></fig></tp:treatment-sec><tp:treatment-sec sec-type="distribution" id="SECID0EEQAE"><title>Distribution.</title><p>Known only from the karstic limestone cliffs of northeastern Guam, Mariana Islands.</p></tp:treatment-sec><tp:treatment-sec sec-type="phenology" id="SECID0EJQAE"><title>Phenology.</title><p>Flowers were collected in April and July and immature fruit in July. In the many of the specimens examined flowers and nutlets had been eaten by herbivorous insects in the field, and consequently mature nutlets were not available for study.</p></tp:treatment-sec><tp:treatment-sec sec-type="habitat" id="SECID0EOQAE"><title>Habitat and ecology.</title><p>The northern end of Guam is characterized by a reef-associated limestone plateau that has been uplifted above sea level and flanked by cliffs that can exceed 190 m (c. 600 ft) high (Fig. <xref ref-type="fig" rid="F4">4</xref>). The forests growing on the elevated limestone plateau surrounding Andersen Air Force Base (<abbrev xmlns:xlink="http://www.w3.org/1999/xlink" content-type="institution" xlink:title="Andersen Air Force Base" id="ABBRID0EYQAE" xlink:type="simple">AAFB</abbrev>) contain some of the richest native plant communities on Guam, although the forests and cliff habitat are often impacted by severe typhoons. The sharp, treacherously jagged karstic limestone makes it extremely dangerous for exploration and rappelling with ropes.</p><fig id="F4" position="float" orientation="portrait"><object-id xmlns:xlink="http://www.w3.org/1999/xlink" content-type="doi" xlink:type="simple">10.3897/phytokeys.169.58107.figure4</object-id><object-id xmlns:xlink="http://www.w3.org/1999/xlink" content-type="arpha" xlink:type="simple">3A7FA72E-1B00-5690-BB0B-0B1C783CB0AD</object-id><label>Figure 4.</label><caption><p>Coastal limestone cliffs of NE Guam, photo courtesy of Toni Mizerek.</p></caption><graphic xmlns:xlink="http://www.w3.org/1999/xlink" xlink:href="phytokeys-169-061-g004.jpg" position="float" orientation="portrait" xlink:type="simple" id="oo_482073.jpg"><uri content-type="original_file" xlink:type="simple">https://binary.pensoft.net/fig/482073</uri></graphic></fig><p><italic><tp:taxon-name><tp:taxon-name-part taxon-name-part-type="genus" reg="Pogostemon">Pogostemon</tp:taxon-name-part> <tp:taxon-name-part taxon-name-part-type="species" reg="guamensis">guamensis</tp:taxon-name-part></tp:taxon-name></italic> is known only from the dry to mesic karstic limestone cliffs of northeastern Guam at 370–550 ft (113–168 m) elevation, with small groupings occurring between Lafac Point to the south and the Tarague cliffs to the north. The coastal cliff community is dominated by halophytic scrub vegetation with woody species such as <italic><tp:taxon-name><tp:taxon-name-part taxon-name-part-type="genus" reg="Aglaia">Aglaia</tp:taxon-name-part> <tp:taxon-name-part taxon-name-part-type="species" reg="mariannensis">mariannensis</tp:taxon-name-part></tp:taxon-name></italic> Merr., <italic><tp:taxon-name><tp:taxon-name-part taxon-name-part-type="genus" reg="Bikkia">Bikkia</tp:taxon-name-part> <tp:taxon-name-part taxon-name-part-type="species" reg="tetrandra">tetrandra</tp:taxon-name-part></tp:taxon-name></italic> (L.f.) A. Rich., <italic><tp:taxon-name><tp:taxon-name-part taxon-name-part-type="genus" reg="Eugenia">Eugenia</tp:taxon-name-part> <tp:taxon-name-part taxon-name-part-type="species" reg="bryanii">bryanii</tp:taxon-name-part></tp:taxon-name></italic> Kaneh., <italic><tp:taxon-name><tp:taxon-name-part taxon-name-part-type="genus" reg="Eugenia">E.</tp:taxon-name-part> <tp:taxon-name-part taxon-name-part-type="species" reg="palumbis">palumbis</tp:taxon-name-part></tp:taxon-name></italic> Merr., <italic><tp:taxon-name><tp:taxon-name-part taxon-name-part-type="genus" reg="Eugenia">E.</tp:taxon-name-part> <tp:taxon-name-part taxon-name-part-type="species" reg="reinwardtiana">reinwardtiana</tp:taxon-name-part></tp:taxon-name></italic> (Blume) DC., <italic><tp:taxon-name><tp:taxon-name-part taxon-name-part-type="genus" reg="Excoecaria">Excoecaria</tp:taxon-name-part> <tp:taxon-name-part taxon-name-part-type="species" reg="agollocha">agollocha</tp:taxon-name-part></tp:taxon-name></italic> L., <italic><tp:taxon-name><tp:taxon-name-part taxon-name-part-type="genus" reg="Ficus">Ficus</tp:taxon-name-part> <tp:taxon-name-part taxon-name-part-type="species" reg="prolixa">prolixa</tp:taxon-name-part></tp:taxon-name></italic> G. Forst., <italic><tp:taxon-name><tp:taxon-name-part taxon-name-part-type="genus" reg="Guamia">Guamia</tp:taxon-name-part> <tp:taxon-name-part taxon-name-part-type="species" reg="mariannae">mariannae</tp:taxon-name-part></tp:taxon-name></italic> (Safford) Merr., <italic><tp:taxon-name><tp:taxon-name-part taxon-name-part-type="genus" reg="Leptopetalum">Leptopetalum</tp:taxon-name-part> <tp:taxon-name-part taxon-name-part-type="species" reg="foetidum">foetidum</tp:taxon-name-part></tp:taxon-name></italic> (G. Forst.) Neupane &amp; N. Wikstr., <italic><tp:taxon-name><tp:taxon-name-part taxon-name-part-type="genus" reg="Macaranga">Macaranga</tp:taxon-name-part> <tp:taxon-name-part taxon-name-part-type="species" reg="thompsonii">thompsonii</tp:taxon-name-part></tp:taxon-name></italic> Merr., <italic><tp:taxon-name><tp:taxon-name-part taxon-name-part-type="genus" reg="Meiogyne">Meiogyne</tp:taxon-name-part> <tp:taxon-name-part taxon-name-part-type="species" reg="cylindrocarpa">cylindrocarpa</tp:taxon-name-part></tp:taxon-name></italic> (Burck) Heusden, <italic><tp:taxon-name><tp:taxon-name-part taxon-name-part-type="genus" reg="Ochrosia">Ochrosia</tp:taxon-name-part> <tp:taxon-name-part taxon-name-part-type="species" reg="mariannensis">mariannensis</tp:taxon-name-part></tp:taxon-name></italic> A. DC., <italic><tp:taxon-name><tp:taxon-name-part taxon-name-part-type="genus" reg="Pemphis">Pemphis</tp:taxon-name-part> <tp:taxon-name-part taxon-name-part-type="species" reg="acidula">acidula</tp:taxon-name-part></tp:taxon-name></italic> J.R. Forst. &amp; G. Forst., <italic><tp:taxon-name><tp:taxon-name-part taxon-name-part-type="genus" reg="Phyllanthus">Phyllanthus</tp:taxon-name-part> <tp:taxon-name-part taxon-name-part-type="species" reg="mariannensis">mariannensis</tp:taxon-name-part></tp:taxon-name></italic> W. L. Wagner &amp; Lorence, <italic><tp:taxon-name><tp:taxon-name-part taxon-name-part-type="genus" reg="Pogostemon">P.</tp:taxon-name-part> <tp:taxon-name-part taxon-name-part-type="species" reg="marianus">marianus</tp:taxon-name-part></tp:taxon-name></italic> Muell.-Arg, <italic><tp:taxon-name><tp:taxon-name-part taxon-name-part-type="genus" reg="Pipturus">Pipturus</tp:taxon-name-part> <tp:taxon-name-part taxon-name-part-type="species" reg="argenteus">argenteus</tp:taxon-name-part></tp:taxon-name></italic> (G. Forst.) Wedd., <italic><tp:taxon-name><tp:taxon-name-part taxon-name-part-type="genus" reg="Polyscias">Polyscias</tp:taxon-name-part> <tp:taxon-name-part taxon-name-part-type="species" reg="grandifolia">grandifolia</tp:taxon-name-part></tp:taxon-name></italic> Volkens, <italic><tp:taxon-name><tp:taxon-name-part taxon-name-part-type="genus" reg="Premna">Premna</tp:taxon-name-part> <tp:taxon-name-part taxon-name-part-type="species" reg="serratifolia">serratifolia</tp:taxon-name-part></tp:taxon-name></italic> L., <italic><tp:taxon-name><tp:taxon-name-part taxon-name-part-type="genus" reg="Psychotria">Psychotria</tp:taxon-name-part> <tp:taxon-name-part taxon-name-part-type="species" reg="mariana">mariana</tp:taxon-name-part></tp:taxon-name></italic> Bartl. ex DC., <italic><tp:taxon-name><tp:taxon-name-part taxon-name-part-type="genus" reg="Scaevola">Scaevola</tp:taxon-name-part> <tp:taxon-name-part taxon-name-part-type="species" reg="taccada">taccada</tp:taxon-name-part></tp:taxon-name></italic> (Gaertn.) Roxb., <italic><tp:taxon-name><tp:taxon-name-part taxon-name-part-type="genus" reg="Syzygium">Syzygium</tp:taxon-name-part> <tp:taxon-name-part taxon-name-part-type="species" reg="thompsonii">thompsonii</tp:taxon-name-part></tp:taxon-name></italic> (Merr.) N. Snow, <italic><tp:taxon-name><tp:taxon-name-part taxon-name-part-type="genus" reg="Triphasia">Triphasia</tp:taxon-name-part> <tp:taxon-name-part taxon-name-part-type="species" reg="trifolia">trifolia</tp:taxon-name-part></tp:taxon-name></italic> (Burm.f.) P. Wilson, and <italic><tp:taxon-name><tp:taxon-name-part taxon-name-part-type="genus" reg="Wikstroemia">Wikstroemia</tp:taxon-name-part> <tp:taxon-name-part taxon-name-part-type="species" reg="elliptica">elliptica</tp:taxon-name-part></tp:taxon-name></italic> Merr., with associated herbaceous species including <italic><tp:taxon-name><tp:taxon-name-part taxon-name-part-type="genus" reg="Cassytha">Cassytha</tp:taxon-name-part> <tp:taxon-name-part taxon-name-part-type="species" reg="filiformis">filiformis</tp:taxon-name-part></tp:taxon-name></italic> L., and <italic><tp:taxon-name><tp:taxon-name-part taxon-name-part-type="genus" reg="Peperomia">Peperomia</tp:taxon-name-part> <tp:taxon-name-part taxon-name-part-type="species" reg="mariannensis">mariannensis</tp:taxon-name-part></tp:taxon-name></italic> A. DC. Invasive alien plant species competing with the new species include <italic><tp:taxon-name><tp:taxon-name-part taxon-name-part-type="genus" reg="Chromolaena">Chromolaena</tp:taxon-name-part> <tp:taxon-name-part taxon-name-part-type="species" reg="odorata">odorata</tp:taxon-name-part></tp:taxon-name></italic> (L.) R.M. King &amp; H. Rob., <italic><tp:taxon-name><tp:taxon-name-part taxon-name-part-type="genus" reg="Passiflora">Passiflora</tp:taxon-name-part> <tp:taxon-name-part taxon-name-part-type="species" reg="suberosa">suberosa</tp:taxon-name-part></tp:taxon-name></italic> L., <italic><tp:taxon-name><tp:taxon-name-part taxon-name-part-type="genus" reg="Sporobolus">Sporobolus</tp:taxon-name-part> <tp:taxon-name-part taxon-name-part-type="species" reg="farinosus">farinosus</tp:taxon-name-part></tp:taxon-name></italic> Hosok., and <italic><tp:taxon-name><tp:taxon-name-part taxon-name-part-type="genus" reg="Triphasia">Triphasia</tp:taxon-name-part> <tp:taxon-name-part taxon-name-part-type="species" reg="trifolia">trifolia</tp:taxon-name-part></tp:taxon-name></italic> (Burm.f.) P. Wils. Feral pigs (<italic><tp:taxon-name><tp:taxon-name-part taxon-name-part-type="genus" reg="Sus">Sus</tp:taxon-name-part> <tp:taxon-name-part taxon-name-part-type="species" reg="scrofa">scrofa</tp:taxon-name-part></tp:taxon-name></italic>) and the introduced Philippine or sambar deer (<italic><tp:taxon-name><tp:taxon-name-part taxon-name-part-type="genus" reg="Rusa">Rusa</tp:taxon-name-part> <tp:taxon-name-part taxon-name-part-type="species" reg="marianna">marianna</tp:taxon-name-part></tp:taxon-name></italic>) are also serious threats to the surrounding habitat, in addition to wind damage from severe typhoons.</p></tp:treatment-sec><tp:treatment-sec sec-type="conservation status" id="SECID0EL3AE"><title>Conservation status.</title><p>During separate cliff rappels five subpopulations ranging in size from 1 to 30–50 plants were observed on vertical cliff faces, for a total of 113 individuals observed (<xref ref-type="bibr" rid="B13">Perlman and Wood 1994</xref>) (Fig. <xref ref-type="fig" rid="F5">5</xref>). Based on the IUCN categories and criteria this species is assigned a preliminary Red List status of Critically Endangered (<abbrev xmlns:xlink="http://www.w3.org/1999/xlink" xlink:title="Critically Endangered" id="ABBRID0EZ3AE" xlink:type="simple">CR</abbrev>) based on its AOO of &lt;10 km² (i.e., 4 km²) and its EOO of &lt;100 km² (i.e., 4 km²), and it has only one known location, with continuing decline in both AOO and EOO inferred.</p><fig id="F5" position="float" orientation="portrait"><object-id xmlns:xlink="http://www.w3.org/1999/xlink" content-type="doi" xlink:type="simple">10.3897/phytokeys.169.58107.figure5</object-id><object-id xmlns:xlink="http://www.w3.org/1999/xlink" content-type="arpha" xlink:type="simple">79F4C07C-ACAC-565D-927C-2521E2761A42</object-id><label>Figure 5.</label><caption><p>Distribution map showing five known localities for <italic><tp:taxon-name><tp:taxon-name-part taxon-name-part-type="genus" reg="Pogostemon">Pogostemon</tp:taxon-name-part> <tp:taxon-name-part taxon-name-part-type="species" reg="guamensis">guamensis</tp:taxon-name-part></tp:taxon-name></italic> on NE part of Guam.</p></caption><graphic xmlns:xlink="http://www.w3.org/1999/xlink" xlink:href="phytokeys-169-061-g005.jpg" position="float" orientation="portrait" xlink:type="simple" id="oo_482074.jpg"><uri content-type="original_file" xlink:type="simple">https://binary.pensoft.net/fig/482074</uri></graphic></fig></tp:treatment-sec><tp:treatment-sec sec-type="material" id="SECID0EV4AE"><title>Specimens examined</title><p><bold>(Paratypes). Mariana Islands</bold>: Guam: Yigo Municipality. Pati Point, ca. 500 ft., edge of limestone cliff, 14 April 1982, <italic>D. Herbst 6656</italic> (<abbrev xmlns:xlink="http://www.w3.org/1999/xlink" xlink:title="Bishop Museum" id="ABBRID0E64AE" xlink:type="simple">BISH</abbrev>); Andersen Air Force Base, Pati Point area; 400–600 ft., N aspect. 2 July 1994, <italic>K. R. Wood 3300</italic> (<abbrev xmlns:xlink="http://www.w3.org/1999/xlink" xlink:title="Bishop Museum" id="ABBRID0EF5AE" xlink:type="simple">BISH</abbrev>, CAS, <abbrev xmlns:xlink="http://www.w3.org/1999/xlink" content-type="institution" xlink:title="University of Guam Herbarium" id="ABBRID0EJ5AE" xlink:type="simple">GU</abbrev>, MBK, NY, P, <named-content xmlns:xlink="http://www.w3.org/1999/xlink" content-type="dwc:institutional_code" xlink:type="simple">PTBG</named-content> [2], <abbrev xmlns:xlink="http://www.w3.org/1999/xlink" content-type="institution" xlink:title="US National Herbarium" id="ABBRID0ES5AE" xlink:type="simple">US</abbrev>, WU); Andersen Air Force Base, near Tarague, steep cliffs around beach access road, 137 m, 18 Jul 1994, <italic>K. R. Wood 3370</italic> (<abbrev xmlns:xlink="http://www.w3.org/1999/xlink" content-type="institution" xlink:title="University of Guam Herbarium" id="ABBRID0EZ5AE" xlink:type="simple">GU</abbrev>, <named-content xmlns:xlink="http://www.w3.org/1999/xlink" content-type="dwc:institutional_code" xlink:type="simple">PTBG</named-content>, P, <abbrev xmlns:xlink="http://www.w3.org/1999/xlink" content-type="institution" xlink:title="US National Herbarium" id="ABBRID0EC6AE" xlink:type="simple">US</abbrev>); Andersen Air Force Base, Pati Pt., 350 degrees north aspect, rappel between 400–600 ft., 9 July 1994, <italic>K. R. Wood &amp; S. P. Perlman 3359</italic> (<abbrev xmlns:xlink="http://www.w3.org/1999/xlink" content-type="institution" xlink:title="University of Guam Herbarium" id="ABBRID0EJ6AE" xlink:type="simple">GU</abbrev>, <named-content xmlns:xlink="http://www.w3.org/1999/xlink" content-type="dwc:institutional_code" xlink:type="simple">PTBG</named-content>, <abbrev xmlns:xlink="http://www.w3.org/1999/xlink" content-type="institution" xlink:title="US National Herbarium" id="ABBRID0ES6AE" xlink:type="simple">US</abbrev>); Andersen Air Force Base, just north of Latte Point, between Latte and Pati Point, 5 July 1994, <italic>S. P. Perlman 14289</italic> (<abbrev xmlns:xlink="http://www.w3.org/1999/xlink" content-type="institution" xlink:title="University of Guam Herbarium" id="ABBRID0EZ6AE" xlink:type="simple">GU</abbrev>, <named-content xmlns:xlink="http://www.w3.org/1999/xlink" content-type="dwc:institutional_code" xlink:type="simple">PTBG</named-content>, MO, <abbrev xmlns:xlink="http://www.w3.org/1999/xlink" content-type="institution" xlink:title="US National Herbarium" id="ABBRID0EDAAG" xlink:type="simple">US</abbrev>); Andersen Air Force Base, west of Tagua, 400–550 ft., 330 deg. asp., 7 July 1994, <italic>K. R. Wood &amp; S. P. Perlman 3337</italic> (<abbrev xmlns:xlink="http://www.w3.org/1999/xlink" content-type="institution" xlink:title="University of Guam Herbarium" id="ABBRID0EKAAG" xlink:type="simple">GU</abbrev>, <named-content xmlns:xlink="http://www.w3.org/1999/xlink" content-type="dwc:institutional_code" xlink:type="simple">PTBG</named-content>); Andersen Air Force Base, west of Tagua, between Tagua and Tarague, off Crow Transect 9, on cliff, 7 July 1994, <italic>S. P. Perlman &amp; K. R. Wood 14295</italic> (<abbrev xmlns:xlink="http://www.w3.org/1999/xlink" content-type="institution" xlink:title="University of Guam Herbarium" id="ABBRID0EVAAG" xlink:type="simple">GU</abbrev>, <named-content xmlns:xlink="http://www.w3.org/1999/xlink" content-type="dwc:institutional_code" xlink:type="simple">PTBG</named-content>).</p></tp:treatment-sec><ref-list><ref id="B13"><mixed-citation xmlns:xlink="http://www.w3.org/1999/xlink" xlink:type="simple"><person-group><name name-style="western"><surname>Perlman</surname><given-names>S</given-names></name><name name-style="western"><surname>Wood</surname><given-names>KR</given-names></name></person-group> (<year>1994</year>) <source>Anderson (<italic>sic</italic>) Air Force Base rare plant survey of their limestone Forests and cliffs, Northern Marianas Islands, Guam. Prepared for the U.S. Fish and Wildlife Service.</source><publisher-name>National Tropical Botanical Garden</publisher-name>, <publisher-loc>Botanical Survey Report (unpublished)</publisher-loc>, <size units="page">39 pp</size>.</mixed-citation></ref></ref-list></tp:taxon-treatment>
